# Supplementary material for: huSA: a comprehensive database for multi-dimensional resolution of bulk, single cell and spatial transcription profiles in skin diseases
Source: Database (Oxford). 2026 Feb 20;2026:baag009. doi: 10.1093/database/baag009 (PMC12923168; doi:10.1093/database/baag009)
Supplement: baag009_Supplemental_Files [file baag009_supplemental_files.zip]

Archive with 5 entries (5 files):
- Fig_S1.tiff
- Fig_S2.tiff
- Supplementary table 1.docx
- Supplementary table 2.csv
- Supplementary table 3.csv
