# Supplementary material for: huSA: a comprehensive database for multi-dimensional resolution of bulk, single cell and spatial transcription profiles in skin diseases
Source: Database (Oxford). 2026 Feb 20;2026:baag009. doi: 10.1093/database/baag009 (PMC12923168; doi:10.1093/database/baag009)
Supplement: baag009_Supplemental_Files [file baag009_supplemental_files.zip › Supplementary table 2.csv]

GSE	GSM	status1
GSE151177	GSM4567877	HC skin
GSE151177	GSM4567899	Psoriasis lesion
GSE151177	GSM4567897	Psoriasis lesion
GSE151177	GSM4567888	Psoriasis lesion
GSE151177	GSM4567887	Psoriasis lesion
GSE151177	GSM4567896	Psoriasis lesion
GSE151177	GSM4567893	Psoriasis lesion
GSE151177	GSM4567885	Psoriasis lesion
GSE151177	GSM4567898	Psoriasis lesion
GSE151177	GSM4567889	Psoriasis lesion
GSE151177	GSM4567892	Psoriasis lesion
GSE151177	GSM4567880	HC skin
GSE151177	GSM4567895	Psoriasis lesion
GSE153760	GSM4653868	HC skin
GSE153760	GSM4653869	HC skin
GSE153760	GSM4653862	AD lesion
GSE153760	GSM4653861	AD lesion
GSE153760	GSM4653859	AD lesion
GSE153760	GSM4653860	AD lesion
GSE173706	GSM5277177	HC skin
GSE173706	GSM5277195	Psoriasis lesion
GSE173706	GSM5277190	Psoriasis lesion
GSE173706	GSM5277194	Psoriasis lesion
GSE173706	GSM5277175	HC skin
GSE173706	GSM5277199	Psoriasis lesion
GSE173706	GSM5277189	Psoriasis lesion
GSE173706	GSM5277192	Psoriasis lesion
GSE173706	GSM5277200	Psoriasis lesion
GSE173706	GSM5277202	Psoriasis lesion
GSE173706	GSM5277170	HC skin
GSE173706	GSM5277176	HC skin
GSE173706	GSM5277193	Psoriasis lesion
GSE173706	GSM5277191	Psoriasis lesion
GSE173706	GSM5277198	Psoriasis lesion
GSE173706	GSM5277197	Psoriasis lesion
GSE173706	GSM5277196	Psoriasis lesion
GSE173706	GSM5277171	HC skin
GSE173706	GSM5277172	HC skin
GSE173706	GSM5277173	HC skin
GSE180885	GSM5474337	AD lesion
GSE180885	GSM5474339	AD lesion
GSE180885	GSM5474333	HC skin
GSE180885	GSM5474338	AD lesion
GSE180885	GSM5474336	AD lesion
GSE183047	GSM5550112	Psoriasis lesion
GSE183047	GSM5550118	Psoriasis lesion
GSE183047	GSM5550125	HC skin
GSE183047	GSM5550124	HC skin
GSE183047	GSM5550127	HC skin
GSE221648	GSM7528394	Psoriasis lesion
GSE221648	GSM7528393	Psoriasis lesion
GSE221648	GSM7528397	Psoriasis lesion
GSE221648	GSM7528396	Psoriasis lesion
GSE221648	GSM6892084	Psoriasis lesion
GSE221648	GSM7528395	Psoriasis lesion
GSE221648	GSM6892082	Psoriasis lesion
GSE221648	GSM6892083	Psoriasis lesion
GSE222840	GSM6932998	Prurigo lesion
GSE222840	GSM6932997	Prurigo lesion
GSE222840	GSM6932992	Prurigo lesion
GSE222840	GSM6932994	Prurigo lesion
GSE222840	GSM6932995	Prurigo lesion
GSE222840	GSM6932993	Prurigo lesion
GSE222840	GSM6932996	Prurigo lesion
GSE228421	GSM7120465	Psoriasis lesion
GSE228421	GSM7120457	Psoriasis lesion
GSE228421	GSM7120453	Psoriasis lesion
GSE228421	GSM7120461	Psoriasis lesion
GSE228421	GSM7120449	Psoriasis lesion
GSE230575	GSM7226907	AD lesion
GSE230575	GSM7226912	AD lesion
GSE230575	GSM7226916	AD lesion
GSE230575	GSM7226915	AD lesion
GSE230575	GSM7226918	HC skin
GSE230575	GSM7226917	HC skin
GSE230575	GSM7226913	AD lesion
GSE230575	GSM7226909	AD lesion
GSE230575	GSM7226911	AD lesion
GSE230575	GSM7226908	AD lesion
GSE230575	GSM7226914	AD lesion
GSE230575	GSM7226910	AD lesion
GSE230575	GSM7226920	HC skin
GSE230575	GSM7226919	HC skin
GSE230842	GSM7244921	HC skin
GSE230842	GSM7244922	Psoriasis lesion
GSE230842	GSM7244923	Psoriasis lesion
GSE230842	GSM7244924	Psoriasis lesion
GSE230842	GSM7244919	HC skin
GSE230842	GSM7244918	HC skin
GSE230842	GSM7244920	HC skin
GSE233280	GSM7421538	Prurigo lesion
GSE233280	GSM7421541	Prurigo lesion
GSE233280	GSM7421540	Prurigo lesion
GSE233280	GSM7421537	Prurigo lesion
GSE233280	GSM7421539	Prurigo lesion
GSE233280	GSM7421536	Prurigo lesion
GSE273559	GSM8432324	Prurigo lesion
GSE273559	GSM8432326	Prurigo lesion
GSE273559	GSM8432328	Prurigo lesion
GSE273559	GSM8432320	Prurigo lesion
GSE273559	GSM8432318	Prurigo lesion
GSE273559	GSM8432322	Prurigo lesion
OMIX691	OMIX691_P07	Vitiligo lesion
OMIX691	OMIX691_P01	Vitiligo lesion
OMIX691	OMIX691_P08	Vitiligo lesion
OMIX691	OMIX691_P02	Vitiligo lesion
OMIX691	OMIX691_P09	Vitiligo lesion
OMIX691	OMIX691_H05	HC skin
OMIX691	OMIX691_P06	Vitiligo lesion
OMIX691	OMIX691_P04	Vitiligo lesion
OMIX691	OMIX691_H03	HC skin
OMIX691	OMIX691_P03	Vitiligo lesion
OMIX691	OMIX691_P10	Vitiligo lesion
OMIX691	OMIX691_H02	HC skin
OMIX691	OMIX691_H04	HC skin
OMIX691	OMIX691_P05	Vitiligo lesion
zenodo10924853	zenodo10924853_HC1_skin	HC skin
zenodo10924853	zenodo10924853_HC7_skin	HC skin
zenodo10924853	zenodo10924853_HC8_skin	HC skin
zenodo10924853	zenodo10924853_BP5_skin	BP lesion
zenodo10924853	zenodo10924853_HC5_skin	HC skin
zenodo10924853	zenodo10924853_BP2_skin	BP lesion
zenodo10924853	zenodo10924853_BP4_skin	BP lesion
zenodo10924853	zenodo10924853_HC6_skin	HC skin
zenodo10924853	zenodo10924853_BP3_skin	BP lesion
zenodo10924853	zenodo10924853_BP1_skin	BP lesion
zenodo10924853	zenodo10924853_HC4_skin	HC skin
zenodo10924853	zenodo10924853_HC3_skin	HC skin
zenodo10924853	zenodo10924853_HC2_skin	HC skin
