# Supplementary material for: huSA: a comprehensive database for multi-dimensional resolution of bulk, single cell and spatial transcription profiles in skin diseases
Source: Database (Oxford). 2026 Feb 20;2026:baag009. doi: 10.1093/database/baag009 (PMC12923168; doi:10.1093/database/baag009)
Supplement: baag009_Supplemental_Files [file baag009_supplemental_files.zip › Supplementary table 3.csv]

Supplementary table 3. Non-negative matrix factorization (cNMF) analysis for fibroblasts.
1	2	3	4	5	6	7	8	9	10	11	12	13	14	15	16	17	18	19	20	21	22	23	24	25	26	27	28	29	30	31	32	33	34	35	36	37	38	39	40	41	42	43
KRT6A	LGALS1	KRT1	ROBO2	APOE	ZFP36	CD55	COL1A2	RASGEF1B	KAZN	GSN	IL32	PI16	CEMIP	BAG3	HAPLN1	MMRN1	ENSG00000263655	ENSG00000254334	ENSG00000227981	ENSG00000234763	CDH19	COCH	GALP	ENSG00000260719	MMP7	NKG7	LINC01511	MUCL1	SOX14	LIPN	TOP2A	ENSG00000225148	NKX6-2	GACAT1	LINC00606	IGHG1	C2orf78	ENSG00000263154	DMP1	IGHM	ENSG00000226277	VWA5B1
S100A8	LY6E	KRT2	NCKAP5	IGFBP7	JUNB	TNXB	HTRA1	SLC26A3	BICC1	ADH1B	CXCL9	PLA2G2A	ENSG00000259345	CRYAB	DPEP1	CCL21	GOLGA6C	ENSG00000257797	NOBOX	MMP1	APOD	SLITRK6	ENSG00000257863	SORL1-AS1	SCT	PRF1	LINC01486	SCGB2A2	NEUROG3	RHBG	ASPM	ENSG00000258776	ENSG00000261462	ENSG00000257761	ENSG00000250866	IGHV5-51	DEFB135	ENSG00000235537	CHAD	IGKV3-11	LINC01941	ENSG00000258747
KRT14	IFI27	KRT10	ZBTB20	KCND2	NR4A1	AQP1	COL1A1	CSMD1	RBMS3	AADAC	CXCL10	STEAP4	G0S2	HSP90AA1	LEFTY2	LYVE1	LINC00511	ENSG00000231681	MMP9	LINC02318	FOXS1	NDNF	ENSG00000276272	TPSB2	IGFL2	GZMB	GARIN5B	DCD	GJD2	RP1L1	CENPF	TAAR1	SP8	LINC02488	ADAD1	IGLV3-10	ENSG00000224935	GLOD5	BMP3	IGHV3-23	KLK12	ENSG00000260058
KRT16	IFI6	DMKN	APCDD1	ABCA8	NR4A2	C1QTNF3	COL3A1	DSCAM	SLC25A48	RAMP2	IDO1	MT2A	ENSG00000267714	RRAD	PPP1R14A	TFF3	EXT1	ENSG00000234425	LYZ	ENSG00000259041	ENSG00000249743	NRG3	H4C3	TPSAB1	LINC01614	GZMK	DDX3ILA1	SCGB1B2P	KISS1R	KLK9	UBE2C	POTEH	ENSG00000283044	ENSG00000224814	LINC02684	IGLV5-45	LINC00885	LINC02436	SPP1	TNFRSF10C	LINC01168	PRKAR1B-AS2
S100A9	NBL1	DSP	F13A1	IGF1	DUSP1	PRG4	CTHRC1	ABCB1	PARD3B	CD34	UBD	CXCL14	GREM1	DNAJB1	TNMD	ZNF732	KLF1	CD52	HLA-DRA	LINC00508	SCN7A	TNN	ENSG00000267743	MS4A2	TAGLN	GZMA	BSX	UGT2B11	TLX3	ERVH-1	PIMREG	ENSG00000224750	ENSG00000253322	LINC00558	ENSG00000253956	IGHV1-18	PTPRR	SNCB	SLC36A2	IGKV3-20	ENSG00000254777	ENSG00000273428
KRT6B	S100A6	PERP	PLCB4	GGT5	SOCS3	PCOLCE2	C1QTNF3	COL6A6	PTPRG	IGFBP6	CD74	DCN	ACSL4	PTX3	COL11A1	PKHD1L1	CXCL8	LINC01692	C1QB	MMP3	ANGPTL7	P3H2	H1-5	CTSG	FN1	CCL4	LINC00566	FOXA1	NHLH1	FLG2	MKI67	ZNF479	RHCG	ENSG00000248529	ENSG00000254391	IGLV3-6	LINC01933	ENSG00000259776	SLC8A3	CKM	ENSG00000271789	ENSG00000264622
KRT6C	GAPDH	LYPD3	CACNA2D3	EBF1	FOSB	FBN1	ASPN	LPP	SNED1	GPX3	GBP1	CCN5	THBS1	CXCL3	LINC02607	TM4SF18	SERPINA10	LINC02954	HLA-DQA1	ENSG00000249737	ENSG00000231178	LINC01224	PCLAF	CPA3	COL10A1	GZMH	ENSG00000204971	SCGB1D2	POU4F3	FLG	PTTG1	ENSG00000248601	ENSG00000276121	LNCPOIR	LINC01288	IGLV6-57	ZNF277-AS1	DYTN	IFITM5	ENSG00000241220	ZNF730	NME8
KRT5	S100A4	DSC1	COL23A1	CXCL12	NFKBIA	MFAP5	COPZ2	INO80D	NEGR1	ITM2A	CXCL11	HTRA3	SDK1	CCL20	UGT3A2	GIMAP7	PPP4R4	LTB	C1QA	ENSG00000233919	EBF2	LIX1	LINC02432	ENSG00000277010	RGPD4	GNLY	LINC02150	EDN1	CFAP65	SLC15A1	TPX2	GAGE2E	ENSG00000265282	ENSG00000225929	LINC02719	IGLC3	KPNA7	LINC01043	IBSP	SLC39A12	ENSG00000274414	ENSG00000266908
S100A2	RABAC1	DSG1	NKD1	CYGB	ATF3	SH3BGRL3	SPARC	LINGO1	MALAT1	MGP	HLA-B	NNMT	CA12	TNFAIP3	ENSG00000250777	VWF	ENSG00000274124	LINC00251	HLA-DPA1	IL36B	ATP1A2	SLC22A16	ENSG00000268756	SLC18A2-AS1	ENSG00000254431	KLRC2	ENSG00000253181	KRT19	RAB19	NSG2	BIRC5	ENSG00000251218	DAOA-AS1	PPP1R17	LINC01706	IGHG3	SNRPF-DT	LINC01900	SPINK2	ZBTB32	MTUS2	MICALL2-DT
FABP5	ISG15	CLDN1	NTM	ABI3BP	FOS	CLEC3B	COL12A1	ENSG00000282885	LARGE1	GPC3	CCL5	CCDC80	NELL1	CXCL1	MYL4	PECAM1	FRMD4A	CD3D	HLA-DRB1	PRDM13	FGFBP2	FGF13	RRM2	GATA2	TNFSF4	CST7	ENSG00000277301	TUSC8	CDH8-AS1	PLA2G4D	CDC20	ENSG00000226238	ENSG00000255094	ARGFX	ENSG00000228627	MZB1	LINC00551	STPG2-AS1	PTPRZ1	KLHL32	ATP8A2	LINC02196
S100A7	IFITM1	TACSTD2	RORA	CFH	CDKN1A	S100A10	COL11A1	DELEC1	TTC28	CFD	LAP3	RARRES1	ACKR4	G0S2	TAGLN	TBC1D3B	LINC02154	ENSG00000235785	AIF1	MMP10	SBSPON	SPARCL1	ACSBG1	LAX1	ST6GAL2	CCL5	LINC01776	ENSG00000267650	HES6	HRNR	CDKN3	ENSG00000241345	ENSG00000234477	ENSG00000272642	ENSG00000257587	IGLV5-52	LINC02418	BALR6	REEP1	IL12A-AS1	ENSG00000257759	ENSG00000262769
SFN	COL7A1	KRTDAP	SEMA6D	CST3	PNRC1	IGFBP6	GXYLT2	COL6A5	MIR99AHG	FABP4	B2M	SLPI	CPM	HSPA6	SLC26A7	ENSG00000228401	PLOD2	CD2	TYROBP	NEK10	CIB3	CAMK2B	TYMS	MIR3142HG	ACTA2	CTSW	ENSG00000250407	AZGP1	INSM1	LORICRIN	CCNB1	TAAR2	ENSG00000248973	LINC02439	PIGR	PYDC1	RIMS1	C1orf146	ANO5	LINC02913	ENSG00000267082	ENSG00000257060
LGALS7B	NREP	BNIPL	ANKFN1	DCLK1	EGR1	TMSB4X	COL5A2	BCOR	CACNB2	NOVA1	CCL19	KCNK15	GPC6	HSPD1	RBFOX1	FLT4	HMOX1	CXCR4	HLA-DPB1	RAB3B	CLDN1	BNIP5	ENSG00000232749	TPSD1	STRA6	TRGV4	PDE4C	AARD	CCER2	KLK5	PRR11	ENSG00000274090	ENSG00000282840	ZNF560	LINC01649	IGKV1D-8	GPM6A	TEX49	FAM43B	MSRB3-AS1	ENSG00000254180	ADD2
LY6D	LAMP5	CPXM1	GRIK2	VCAN	PPP1R15A	ANXA4	POSTN	COL6A2	REV3L	LINC02802	IFI30	THY1	FTH1	NFKB1	SOX18	TIE1	PRR11-AS1	IL2RG	C1QC	MMP8	ECRG4	CPNE5	ENSG00000249849	RHEX	ENSG00000278095	SRGN	AFM	PRR4	GNG8	CNFN	HMMR	LINC01648	ENSG00000253754	ENSG00000259026	OR4S2	IGHG4	CTNNA2	ENSG00000257781	CDH15	ENSG00000262732	PTPRO	ENSG00000257239
KRT17	LUM	SFRP2	LSAMP	NFIB	CSRNP1	ANXA2	COL14A1	NALF1	EBF1	CILP	GBP5	TRDC	MCTP1	UBB	ACTA2	ENSG00000231769	ENSG00000229407	ENSG00000230960	MS4A6A	STC1	ENSG00000251574	PLPP5	CEACAM20	HPGD	TPM1	CCL4L2	OR5AU1	SLC34A2	ATOH1	CDSN	NUSAP1	LINC01445	ENSG00000257543	ENSG00000235146	ENSG00000231143	IGKC	LINC02803	CCDC92B	CDH2	LINC02649	MYOM1	ENSG00000225643
DSP	ANXA5	SERPINB5	PID1	EFEMP1	ZFP36L1	CRIP1	COL5A1	PCDH11X	SDK1	MFAP4	HLA-A	TRAC	SERPINE2	WTAP	ALX4	CLDN5	LINC02548	IL7R	HLA-DQB1	BMP2	PTPN5	GAP43	TK1	P2RX1	NETO1	P2RY8	TKTL1	C5orf46	ISL1	SLC46A2	GTSE1	ENSG00000257955	ENSG00000244676	TEX101	ENSG00000255087	IGHA1	PCP4	MEIKIN	DDIAS	ENSG00000265643	LINC01090	ENSG00000230773
S100A14	CAVIN3	DSC3	THSD4	SNED1	KLF4	FBLN1	BGN	TNC	HSPH1	CLEC3B	IL4I1	SEMA3C	LINC01745	MARCHF3	WFDC1	MYCT1	ENSG00000280878	TRBC1	CD74	CFAP299	MYBPC1	OGN	UBE2C	SLC18A2	DHRS2	BIN2	ENSG00000225647	KRT18	KRT8	HAL	CEP55	NLRP13	LINC01229	ADAM2	ENSG00000234238	IGHV5-10-1	CDH8	C10orf67	GALNT3	PACSIN1	ENSG00000226571	ATP8A2
IFITM3	PPIB	CALML3	TCF4	PTCH2	GADD45B	EMP3	PMEPA1	ENSG00000250049	CACNA1C	FHL1	PSME2	CLU	DPP4	JUN	MEF2C	ACKR1	HIVEP3	CD3E	RNASE1	TFPI2	SLCO1C1	MTUS2	PRR11-AS1	ENSG00000260370	TNFRSF9	ACSL6	HPYR1	AQP5	AVIL	ALOXE3	DLGAP5	ECE2	LRP2	G6PC1	LINC00635	IGHG2	MIR181A2HG	ENSG00000258773	LRP2BP	LRRTM2	FAM227A	ENSG00000283118
KRTDAP	SPON2	ENSG00000267879	PAM	MGP	MYC	SLPI	PPIC	COL18A1	NAV3	MGST1	BST2	SLC25A48	OSBPL8	HSPH1	ARHGAP44	GRAP	HSPH1	ENSG00000225417	ENSG00000266644	LINC01411	ENSG00000226308	CFAP107	CDK1	SIGLEC6	ENSG00000237377	DTHD1	ENSG00000260277	ENSG00000257830	LHX2-AS1	LINC01808	CENPE	WNT8B	CLDN14	XKR7	LINC02077	ST3GAL3-AS1	TMEM202-AS1	ANKRD18A	PTPN4	FLACC1	FAM167B	TEX11
B2M	EMP3	ABCA12	GRIA4	TNFSF13B	CXCL2	PTGIS	PRDX4	COL6A1	ZFAND3	NTRK2	WARS1	PRSS23	FAM83A-AS2	NFKBIA	ACAN	CALCRL	ENSG00000243415	PTPRC	OLR1	LMOD2	ENTPD2	ABTB3	OR5B21	CMA1	DSG2	PTPRC	ACOT12	CRACR2B	LINC01357	SLC37A2	CCNB2	ENSG00000254645	LINC02314	ENSG00000233256	ENSG00000204971	IGHA2	TCF4-AS1	MYO3B-AS1	ENSG00000277602	LINC01877	KATNB1	ENSG00000271553
CA2	CFL1	ARSF	LAMA2	SLIT2	IER3	TIMP3	SEPTIN11	MYO1D	CELF2	EFEMP1	HLA-C	CFD	LINC00676	HSPA1A	CFHR1	STAB2	GLIS3	PTPRCAP	FCER1G	INHBA	RMEL3	ENSG00000258525	LINC01868	KIT	CDK15	CD6	ENSG00000254790	SNX30-DT	DACH1	ENSG00000249036	ENSG00000237063	LINC01817	ENSG00000267732	ENSG00000271820	OOEP-AS1	IGKV1-5	PHEX	TPTE	PRAG1	ENSG00000266846	DUSP28	ENSG00000250195
GJB2	COL5A3	SBSN	PRKD1	C3	JUN	PRELP	THBS2	CACNA2D3	ZFPM2	PLTP	VCAM1	BASP1	PCAT14	HIVEP3	RBP4	PDGFB	CLDN14	SPOCK2	IGSF6	ENSG00000230432	LRRC74A	MYBPHL	H1-1	ENSG00000228137	ENSG00000222022	TRBV9	ENSG00000232413	CEACAM6	ENSG00000249926	LINC02941	PTPRT-AS1	ENSG00000237027	STRC	C4orf50	ENSG00000237654	SPINT1-AS1	TRHDE	FBN3	LINC02268	ENSG00000247765	NKAIN2	TAFA1
IFITM2	C4orf48	PKP1	NKD2	SOD3	CEBPD	CD9	FN1	KAZN	FOXP2	MEST	IFITM1	ADAMTS5	EPS8L3	NPHS1	TPM1	CD93	COL5A3	ENSG00000227075	CSF2RA	IL11	ADAMTS19	SLC22A24	H3C14	HPGDS	ASCL4	KLRC1	ENSG00000233754	KCNC3	ENSG00000250025	ENSG00000234083	CKAP2L	ENSG00000227303	ALPL	TGM6	LINC00210	IGHGP	LINC02456	LINC02141	BGLAP	MYO16	LINC01355	PLAAT5
DSC2	C12orf75	AREG	MBNL1	CRLF1	RGS16	CD70	OMD	SGIP1	DLG2	C3	FDCSP	MT1X	CSMD2	GADD45G	LINC01804	TM4SF1	LINC01060	CORO1A	APOC2	PLOD2	COL9A3	SLC1A6	ESCO2	KHDC1L	RGPD3	TRDV2	C17orf98	FAM241B	LINC02562	CST6	ANLN	PASD1	CELA2A	RLBP1	ENSG00000228031	IGLC2	MIOS-DT	MTNR1A	CYFIP2	ASB5	ZBTB46	DSEL-AS1
SPRR1B	VIM	EVPL	CLEC2A	CYP19A1	MAFF	HSD3B7	HMCN1	APCDD1	FBXL7	SRPX	TNFRSF6B	ACKR3	CXCL5	DNAJA4	FFAR4	ITGA6	ETS1	ALOX5AP	LGALS2	ZIC2	LINC00402	MKX	DIAPH3	BANCR	KANK4	XCL2	ENSG00000257548	S100P	MIAT	KLK13	DIAPH3	PSG3	ENSG00000234378	ENSG00000260983	TAS1R2	IGHV3-21	SMKR1	ENSG00000259442	B4GALNT3	LRRC9	SNCAIP	FAM184A
SERPINB3	CAPZB	SPACA4	PSD3	C7	BTG2	SEMA3C	KIF26B	KCNMB2	PDZRN4	HSPB6	PSMB9	MT1M	IGFBP2	ZFAND2A	RAMP1	SLC2A7	HIPK2	CYTIP	CHIT1	FOXD3	ENSG00000253361	EMID1	UBE2T	HDC	MMP11	SYTL3	AMPD3	KRT8	KIF1A	SERPINB13	ENSG00000255094	ENSG00000255241	LINC01673	LINC02369	SLCO1B1	IGKV3-15	EEF2KMT	NIHCOLE	LINC01852	RERE-AS1	KDSR-DT	ABO
SERPINB4	NME2	CLDN4	ZEB1	GDF10	SLC2A3	CAPS	LUM	PATJ	PRKG1	CHRDL1	GBP4	IGFBP4	NRP2	IER2	SP7	ENSG00000274895	ABL2	TRBC2	HLA-DMA	JARID2	LTBP4	HPSE2	MUC22	LINC01727	CALD1	PLAC8	INSYN1-AS1	PIP	ENSG00000266869	GLB1L2	KIF20A	ENSG00000237477	CTRC	CALR3	ENSG00000253762	JCHAIN	SHOX	LINC02855	CADM1	KBTBD11-AS1	REM1	ENSG00000227712
LGALS7	SERF2	LGALS7B	MYO10	CCL19	NFKBIZ	TGFBR3	CSRP2	PLEKHH2	AUTS2	GPD1	APOL1	ENTPD1	ALCAM	ALCAM	HSD17B13	ZNF24TR	XYLT1	CD3G	ENSG00000250274	HMOX1	LINC00858	CDH12	H3C8	RGS13	LINC01583	LINC01433	ENSG00000234998	ARHGEF38	MFNG	CASZ1	PRC1	GCG	LINC02539	ENSG00000223944	DIAPH3-AS2	ENSG00000230955	KLF2-DT	ALDH1L1	FZD5	GPRIN3	MFSD2A	ENSG00000273448
PTGDS	CLEC11A	CXCL12	PLCB1	A2M	ICAM1	ANGPTL1	LRRC15	PAM	QKI	AKR1C1	VAMP5	MFAP5	FNDC1	IER3	ADAMTS18	PLVAP	GREM1	CD37	LILRB2	ENSG00000258119	SHISA6	ENSG00000267081	H2AC13	ENSG00000233968	ADORA3	AOAH	PTPN6	RNF39	PARVG	ENSG00000270972	PLK1	ENSG00000267004	ENSG00000237471	ENSG00000228543	HNF4A	ENSG00000226690	KANSL1L-AS1	SLC4A10	BMP7	LINC02599	CDPF1	CCDC171
C19orf33	FXYD5	MMP2	SVIL	PDE5A	KLF2	SCARA5	FHOD3	COL16A1	NEAT1	PCOLCE2	SLAMF8	WNT4	SPINT3	HSPA1B	LINC00578	LINC02195	INHBA	CD69	CYBB	PI15	NR2F2	CLEC14A	STMN1	ENSG00000251584	TPM2	ZNF683	ENSG00000261367	CARD14	TMEM184C-DT	FGF22	NDC80	ENSG00000267239	BRINP1	LINC02378	HEMGN	IGKV3-20	CRMP1	PTPRO	RANBP3L	PLET1	ZNF584	CATSPER2
DSC3	WNT5A	KRT78	NAV2	CXCL14	GEM	CLU	FNDC1	LINC02889	FNDC3B	CD36	HLA-DRB1	DHRS3	FOXO1	UBC	RANBP3L	ECSCR	NETO1	LCK	CCL18	ENTHD1	PLEKHB1	PCSK1N	MKI67	GRAP2	ADGRG5	NCR3	ATP11A-AS1	GLYATL2	KRT20	ENSG00000260673	CENPA	CACNG3	TSC22D2	LINC01035	ENSG00000226733	TEKT4	LINC01504	ENSG00000250039	KCNN4	ENSG00000259995	ZIC4	MYOM2
DSG1	RCN3	SFN	UNC13C	NFIA	HAS1	CRTAC1	ELN	OLFM2	DCLK1	PDK4	IL18BP	SPATA8	MME	HSPA8	MYH11	PDE2A	ENSG00000259274	IL21	TFEC	PDE7B-AS1	TNNC1	CADM2	MYBL2	LAT2	LAMP5	IFNG	TGM6	DUSP8	LINC02113	ENSG00000270139	UBE2S	ENSG00000223944	ENSG00000255847	SOX1-OT	PSG3	IGHV3-30	H4C16	NPSR1	SATB2	MME-AS1	RNF139-DT	ANKRD30BL
GSTP1	COL6A1	AQP3	LINC01344	CYP1B1	IRF1	ACKR3	GJA1	ENSG00000280441	SEMA3C	PPP1R1A	TNC	C1R	LINC00485	BMP2	CPZ	SCN3B	HECW2	TAGAP	LST1	FGF2	OSTM1-AS1	WFDC8	H2AC12	RAC2	ADAM12	SH2D1A	MOGAT3	COL28A1	ENSG00000259168	NLRP10	TROAP	C2orf66	LINC02832	LINC00376	SLCO1B3	IGHV1-69D	SFMBT2	TMPRSS15	NAGS	CACNG1	PKP4	ENSG00000259336
PPIA	IFITM3	CALML5	COL18A1	CD81	SERTAD1	TSPO	TENM3	CYSLTR2	PLXDC2	GPX4	TAPBP	RIPPLY1	TNC	CXCL2	COL21A1	ENSG00000250081	HSP90AA1	SLAMF1	CCL4L2	CA9	ITGB4	AQP4	IL37	FCER1A	PALLD	HCST	HCRTR1	KLK13	NYAP2	USH2A	HJURP	SERPINB11	CCL26	PTCSC3	ENSG00000234172	IGLV3-25	ENSG00000249236	NPPA	DAPK2	KCNN1	ZSCAN21	ZNF701
AQP3	PFN1	PKP3	GLI3	PPDPFL	EIF4A3	ACTG1	SLC24A3	NRXN1	XYLT1	MYC	HLA-E	FAM25G	PALM2AKAP2	CYP7B1	MFAP5	CCL14	TDO2	CD40LG	LINC01857	IL33	ENSG00000241048	CRABP1	CLDN14	FCER1G	MATN3	TBC1D10C	LDLRAD1	TMEM210	ENSG00000272141	ADORA2A-AS1	KIF18B	LINC01727	KLHL6	ENSG00000234275	VRTN	RASD2	GAS2L3	PWRN4	LSMEM1	MKRN3	DRC3	SEMA6A
DIO2	CAV1	EPPK1	AXIN2	CCDC80	IER2	PPP1R14B	PALLD	ENSG00000273149	SPIDR	ITIH5	PLAAT4	SMOC2	GYPC	SERPINE2	STMN1	PTPRB	HSPD1	CXCR6	MRC1	AFM	ENSG00000258489	NPPC	TOP2A	ENSG00000258168	ENSG00000273416	CD69	KCNA7	SCIRT	GPX2	UPK1A	H2AZ1	ENSG00000249392	SMIM5	MLIP-AS1	LINC01363	ENSG00000259385	RHOXF1	CNTN5	ZNF814	ARC	MBLAC2	ENSG00000259345
CALML5	SPARC	POF1B	ITGBL1	APOC1	DNAJA1	CD81	MMP23B	KAZN-AS1	SAMD4A	PDGFRL	CCL2	MT1E	ENSG00000259306	PALM2AKAP2	ENSG00000229750	STAB1	GPC6	CD48	ENSG00000227479	CTSL	NGFR	CCK	CLSPN	LINC02349	HSD17B6	ITGAL	LINC01864	CLDN4	KRT18	VGF	CDCA3	ENSG00000258703	ENSG00000229308	LINC02546	ENSG00000250905	ENSG00000250790	THAP7-AS1	KCNQ5	FAM66B	DANT2	TMEM53	HSF4
CTSC	EIF4EBP1	EVPLL	FTO	ENSG00000260715	CEBPB	FAM180B	GNAS	SPRY1	TCF12	SERPING1	HAPLN3	CD63	ATP2A2	IL6	KIF26B	RASGRF2-AS1	ADAM12	TRBV6-5	TLR8	TNFRSF12A	LINC02147	FIBIN	H3C4	PRSS55	SLC22A2	ENSG00000272851	ENSG00000279467	SORL1	SOX2	ENSG00000273361	PBK	CAMKV	LINC00427	PADI4	GABRB1	CD79A	ENSG00000236536	ZPBP	MEF2C	LINC01060	PRODH2	ENSG00000262898
CRABP1	ATP5F1E	C3orf52	OXR1	ABCA10	BTG1	CAPG	PPP1R14B	SH3RF3	CACNB4	CFH	STAT1	LDHA	RASSF8	SQSTM1	CYYR1	ROBO4	NEAT1	KLRB1	FOLR2	SERPINE2	KANK4	OR52E2	NUSAP1	ENSG00000232073	PLPP4	DUSP2	ENSG00000257429	MB	CNIH2	ENSG00000227482	KNL1	LINC01739	ENSG00000223665	MIR4432HG	GPR158-AS1	ZBTB44-DT	CNPY2-AS1	MDGA2	CD36	STX17-DT	LINC03051	ENSG00000278390
FXYD3	ACTG1	KLC3	TMTC2	TIMP1	GLA	PLAC9	LOX	IGF2R	VPS13B	LSP1	CTSS	CTSL	NAMPT	RND3	EDNRA	MIR3667HG	TRIO	TRBV20-1	SIGLEC14	IL1RL1	ENSG00000275516	MAFA	H2AC16	ENSG00000261997	TMEM156	KLRC4	ENSG00000257004	KRT7	TMEM121B	ENSG00000277501	CDK1	LINC01832	LINC02438	TAB2-AS1	LINC00402	IGHV1-69-2	TAGAP-AS1	PPP1R12A-AS2	ZNF543	OR10J1	ANKS1B	ENSG00000228434
BST2	CCDC85B	LGALS7	AHRR	IL11RA	NAMPT	ANXA1	ADAM12	COL6A3	MAN1A1	MYOC	SLC51A	SAA1	FAM20A	PRODH2	PTCH1	GIMAP4	FRMD6	CD27	FTL	ANGPTL4	SLC16A12	LINC00670	CENPK	MPO	MYL9	TMIGD2	ENSG00000253515	LTF	DRGX	ENSG00000282021	SGO2	ENSG00000230260	SLC7A5	SLC12A3	ENSG00000259925	EIF2AK3-DT	CPEB3	GABBR2	SGMS2	LINC02117	SOX12	SEMA4F
PERP	PKM	EHF	CYTH3	PCSK1	C11orf96	FSTL1	PYCR1	CACNA1C	STK3	CD248	CLU	CTSB	ABHD17C	NKX3-1	GPC3	SELE	CYTOR	IKZF1	ARL11	MT2A	SHISA3	ENSG00000235450	TPX2	ALOX5	AMIGO2	PRSS2	CACNG7	SOX9	DNAAF3	HTR1D	STMN1	MYH7	LINC03004	MS4A13	KCNH6	ACRV1	CCDC30	RABGAP1L-AS1	PCDH15	LINC02052	MTHFSD	VPS50
COX6C	PRDX4	ZNF233	LINC01091	TLL1	CCNL1	IGFBP5	SCX	AEBP1	NFKB1	SERPINA3	IFI27	FBN1	GSTO1	HSP90AB1	TPM2	DIPK2B	FRG2C	PTPN7	CD163	GAPDH	LETR1	PCDH15	C13orf42	CD84	POSTN	LINC02446	GPR83	NFIB-AS1	ENSG00000251270	ENSG00000234902	NUF2	LINC02741	ELAPOR2	LINC00326	ENSG00000233571	CCND2	GLRB	ENSG00000239922	KICS2	CSN3	PYCR3	TEX10
TNC	YIF1A	CXADR	TRPS1	THY1	TUBB2A	CD99	CERCAM	TANC1	PTPRM	APOC1	TYMP	SERPINF1	GCH1	PPP1R15A	ACTG2	EGFL7	HUNK	FYB1	HLA-DMB	DGKI	CPO	SNAP91	H2AZ1	CCL19	MARVELD3	LINC00861	PTCHD4	SOSTDC1	CHGB	CASP14	DEPDC1	LINC02326	ENSG00000232448	LOXHD1	NLRP7	PTPRCAP	LRRC75A	DPP10	LINC01515	ESRRB	IQCG	UEVLD
LAD1	ID1	DLX1	TWIST2	RBP5	NR4A3	S100A6	KDELR3	PLCL1	ENSG00000226965	VAT1	C1QTNF1	OAF	DIO2-AS1	IER5	SLC9C1	PCAT19	LINC01705	LAPTM5	HLA-DRB5	TXNRD1	TTYH1	TRPS1	MND1	BSPRY	CSRP2	CD8A	ENSG00000254295	PCP4	MARVELD3	ENSG00000235522	KIF23	LINC02347	DIO2-AS1	LINC01716	BARHL2	CSF2RA	SEMA3A	DNAJA2-DT	C7orf31	BCOR	ZNF213	ATXN7L1
WNT5A	MYL6	ENSG00000267666	NEGR1	ADAMTSL1	SGK1	DKK3	PCOLCE	FAM20A	PLEKHG1	PLIN2	NPAS2-AS1	UGT8	IL1R1	HSPB1	RASEF	DNASE1L3	ENSG00000233581	HCST	ITGAX	UPP1	ENSG00000234900	LINC01834	ENSG00000253130	IL5RA	CTHRC1	FUT7	C9	FAM3B	FAM241B	TMED6	CCNA2	BSX	LINC02426	ENSG00000226733	LINC02790	TMEM40	IL27RA	MMP26	ENPP4	ZNF445	RFX5	DNAH1
COX7B	MIF	IZUMO1	SH3D19	COL4A4	ZNF331	ANGPTL5	TSPAN13	COL23A1	SOS1	ABLIM1	IFITM3	LINC02349	FRAS1	DRAM1	LGR6	RAMP3	NPAS2	SAMSN1	LAPTM5	FTH1	ITGA6	ZC2HC1C	H1-2	ARRDC5	SDC1	TRGV10	NCAN	EPIC1	ELMOD1	TNFSF11	SMC4	ENSG00000232413	UST-AS2	ENSG00000258921	ENSG00000257191	TDRD6-AS1	AVEN	LINC01564	MACIR	ENSG00000272195	TENM2	FNDC10
FKBP2	SEC61G	MDK	EDNRA	CFD	IL6	ACTB	BACH2	AHRR	UST	CIDEC	HLA-F	TPT1	FRMD6-AS2	BASP1	CYP4F11	SCN9A	BMP2	CCR6	CD33	SLC7A11	BNC2	PRKCB	PRR29-AS1	LINC03002	TLL2	ADGRG5	SPACA7	TMPRSS13	TUBB3	SMPD3	UBE2T	LINC00326	MSX1	ENSG00000236733	CELF2-DT	ENSG00000224848	ZNF433	RNF212B	COL24A1	ENSG00000240710	RNF175	ZNF236-DT
KRT10	POPDC3	INA	NAALADL2	KCTD12	HSPA8	CLIC1	MUC21	TEX41	FTX	MAP1B	TAP1	IGFBP5	ENSG00000250497	XYLT1	DKK3	LRCOL1	DGKI	CD96	MNDA	PTGS2	CNTN4	GPHA2	SPC25	PTPRR	CCN2	LCP1	ENSG00000226291	ASIC3	PSTPIP1	NHS-AS1	APOBEC3B	APOL5	ROR1-AS1	LINC02086	LINC02118	B3GALT1	PDIK1L	ENSG00000254024	BTD	ENSG00000235450	C14orf28	AHI1-DT
CSTA	ANXA2	HAP1	ADAMTS17	GRM7	ID3	RNH1	MDK	ANTXR1	ADGRB3	PLAAT3	SELENOM	TIMP1	SLC39A8	C11orf96	ENSG00000260838	MRC1	CHST11	CD53	NCKAP1L	ENSG00000272468	ENSG00000225424	ENSG00000227330	BIRC5	PCP2	FABP5	CXCR4	ENSG00000257105	EPCAM	ENSG00000256512	ENSG00000243491	TK1	ENSG00000236754	SAT1	ENSG00000229066	FCRL3	EAF2	RNF212	COL25A1	BMPER	SYT17	CSMD2-AS1	SMURF1
IGFL1	TSPO	XIST	LRMDA	TXNIP	NFIL3	MATN4	ENSG00000258831	LRMDA	EFNA5	SERPINF1	GBP2	AKAP12	LINC02392	EXT1	CD200	RNASE1	FNDC3B	ENSG00000259277	HLA-DQA2	ENO1	TIAM1	GPC5	CDC45	CD69	TIMP3	GZMM	LINC01716	ENSG00000261351	GFI1	PNRC1-DT	CKS2	FBXO40	PIK3R5	ENSG00000229313	ENSG00000229855	LINC01567	PTPN3	ENSG00000259639	IL1R2	SLC38A4-AS1	ZFP62	LINC02888
PKP1	MGST3	GEM	PREX2	TPT1	GPRC5A	PI16	SGCD	ATXN1	ZEB1	RET	IFIT3	PODN	BICC1	SLC39A8	MYOCD	INPP5D	ADAMTS12	ITK	EFCAB9	NEFM	NR2F2-AS1	ERC2	H2AC17	SPN	TNFRSF12A	CD3E	TNFSF8	MYH7B	SMIM22	PRKCA-AS1	SGO1	LINC02484	DIO2	NWD1	PTCSC3	IGLV3-19	PHKA2	AMDHD1	BTBD8	ARHGAP6	PDE3B	RARB
GPR15LG	ATP6V0B	DAPL1	SH3RF3	IL34	HSPA1B	CLTB	FTL	LINC01091	SLC24A3	EPHX1	TAGLN2	ELANE	PLOD2	MSX1	LAMC3	FABP4	SPATS2L	GPRIN3	SMTNL1	GLIS3	SPARCL1	GALNT9	PKMYT1	GPAT3	LINC01429	NLRC3	LINC02365	ROPN1B	CD24	XKR9	TUBA1B	B3GALT5	NUAK2	LINC02472	LINC01951	ENSG00000262213	GALNT13	RAB37	RECQL5	FAM88B	TADA2B	EOLA2-DT
COX6A1	CERCAM	SERPINB2	FREM1	ITM2B	HES1	CD151	LRRN1	PDE3A	NHS	TIMP3	NINJ1	LOX	MMP2	ENSG00000259654	CASC15	ENSG00000263335	GUCY1A2	VAV1	LINC02688	LINC01050	P2RY14	MEIS2	H2AC14	SKAP1	DRD4	PLEK	LINC00620	SHROOM3	CNTNAP3	PADI1	LINC01623	SEPTIN14	LINC00677	ENSG00000255395	ENSG00000250626	PCSK1	PTPRD	SLC1A3-AS1	YOD1	NUDT10	ITPR3	APPAT
JUP	LINC01929	RARRES2	IL16	PHLDA3	BRD2	ARL6IP5	SYNDIG1	ENSG00000262202	RORA	KLF4	ADAMDEC1	IER2	ENSG00000254987	NFKBIZ	KRT71	BCAM	ETV3L	RAC2	CCL4	MGLL	THSD7B	AQP6	H2AC11	SAMSN1	ENSG00000257398	CD244	GUCY2C-AS1	ENSG00000224819	MISP	AZGP1	ENSG00000234758	DSG4	KIF25-AS1	ENSG00000254545	SLC22A24	FAM30A	ZNF600	DPP6	ZNF69	ENSG00000232807	KBTBD4	IVD
S100A11	TAGLN2	ITM2B	APBB2	ADGRB3	MCL1	CYB5R3	LRRC17	ADAM33	LRP1B	ITM2B	ISG20	PLAU	CTSL	ENSG00000254222	EEF1A1	F2RL3	ZSWIM6	IATPR	ENSG00000254367	C15orf48	ENSG00000229160	TRPM3	PBK	ITPRID2-DT	MICAL2	EOMES	SNX31	KIF15	ENSG00000259588	CALML3-AS1	TACC3	LINC01095	SLC25A48	LINC01455	ENSG00000242021	RNF122	FABP7	NBAT1	OTUD7B	NEK5	ENSG00000270777	PCDH11X
TXN	CLIC1	PLA2G3	TNFRSF19	ARHGAP6	PFKFB3	TPPP3	PDLIM2	NRXN3	ENSG00000259616	ANXA1	FTH1	ADGRD1	FAM20C	KLF6	PALLD	ENSG00000278607	SAMD4A	TRAT1	PLEK	CCDC177	DLEU7	RHPN1	CENPM	GALNT6	SALL4	LINC00216	SELENOV	CCDC163	ENSG00000273108	HSD11B1-AS1	TYMS	LINC02052	PNLIPRP3	ENSG00000275649	CCER1	CHRM5	STEEP1	NUGGC	CDC42EP3	ENSG00000259001	CRTAC1	RUNDC1
SLC25A5	TGFBI	RHOV	COL21A1	TNFSF10	INSIG1	QPCT	PDGFRL	PLCG2	STAG1	S100A10	HLA-DRB5	SFRP2	NNMT	B3GAT1	ADGRL3	SLC38A1	HSPA6	LCP1	RNASE6	ROS1	PTCH2	ZP4	CENPU	SLC38A11	INHBA	PRKCQ	ENSG00000237480	CES4A	TUBB2B	TGM3	HMGB2	LINC02117	KCNJ6	C5orf67	ENSG00000250614	LINC01790	SEMA6A	TPTE2	TOR1AIP1	TRAPPC3L	HMGXB3	AEBP2
TXNDC17	PMEPA1	IGF2	SPRED1	ENSG00000226197	H3-3B	CREB5	SMYD3	AHR	EXT1	TUBA1A	CD82	ENSG00000279855	CHI3L2	LINC00472	GALNT17	ENSG00000204876	UBE2E2	TRAV38-1	ATP1A4	ENSG00000228541	LINC02502	EPHA5	ANLN	CST7	ASPN	KLRD1	MTNR1A	ADPRH	SYNE4	MAB21L4	TTK	OR10J1	ENSG00000225498	LINC02309	TACR3	ENSG00000236494	ENSG00000261093	CBLN2	PCDH7	AHRR	FAR1	SIRT5
S100A16	TNFRSF21	C1S	GALNTL6	LINC01140	LMNA	CCN5	MFAP4	COL4A1	PDZRN3	PPL	TMEM176B	OOEP	RHOQ	CEBPB	RGS5	DRD1	OR5B21	TNF	LINC02355	IGLON5	ART3	TCF4	TACC3	RAB27B	DSC2	RAB5C-AS1	FUT3	LINC01956	ENSG00000272969	NCCRP1	AURKA	CSN3	ENSG00000251613	LINC02270	PRSS38	IPO9-AS1	TAPT1	LINC01478	NCAM1	HAR1A	TGS1	ZC3H12A-DT
PDZK1IP1	CPE	C3	NBEA	LGALS3	DNAJB1	VASN	MRPS6	LINC02888	CHST11	MYADM	COL6A5	ALKAL2	MAP3K5	JUND	DOK6	ADGRG1	ENSG00000257543	CD28	FGD2	CSF2	TENM2	RARB	HMGB1	KLHDC7B-DT	ACTG2	MIR142HG	ENSG00000232986	PLLP	LRRIQ1	EPN3	AURKB	MROH2B	H2BC5	SLC22A25	SPATA16	TSHZ3	HELQ	OBI1-AS1	GASAL1	CBLN2	FRAS1	MBL2
COX8A	SERPINH1	CXCL2	ENSG00000231424	SNED1-AS1	ZFP36L2	CYBRD1	PDZRN4	SNHG25	MAML2	TXNIP	LY6E	SFTA3	MT2A	SEMA4A	SOX2	SMAD1-AS1	DNAJB6	SRGN	TIFAB	LINC02957	SLC6A12-AS1	PGRMC1	TUBA1B	PTPN7	F2RL1	WAS	LRRC23	TM4SF1	SPINT2	SYCP2	ARHGAP11A	PDE11A-AS1	OR3A2	LINC02336	COX7B2	BRI3	ZNF780A	BARX2	TP53I11	ENSG00000236498	GPR89B	OPN3
PI15	SELENOM	HEPN1	CHSY3	EPHX1	EGR3	DBNDD2	C1orf122	ENSG00000234961	PPP3CA	MFAP5	IRF1	ENSG00000272832	LMX1A-AS1	ADM	ACTG1	RAPGEF5	PRKG1	BATF	APOC4	LINC01705	ABCA8	PLXDC1	AURKB	RAB44	PDLIM7	SAMSN1	GRIK2	TRIM45	CCN6	SCEL	NEK2	CNTN4-AS1	LINC01505	ENSG00000145063	ENSG00000256686	VN1R1	THAP11	RGS20	PPFIBP2	ENSG00000226772	ICOSLG	ANKRD42
CLCA2	CRABP2	COL17A1	PHACTR3	MARCHF3	KLF6	DBN1	DPT	KCNMB2-AS1	ESR1	SERPINA5	RBP5	FGL2	RND3	LONRF3	ENSG00000261775	PROX1	ABHD3	SIT1	SPI1	TMEM132D	MCTP1	MRPS6	TRIP13	SPOCK3	ENTPD3	UBASH3A	ASAH2	NUPR2	PTGDS	ENSG00000274987	ENSG00000258931	HEPACAM	ENSG00000277767	ENSG00000238272	OR9Q1	CFAP299	DIO2-AS1	ST18	SCRT2	ZNF34	CCDC14	DCLK2
TUBA4A	TPM2	HSD11B2	MEF2A	ENSG00000227455	PHLDA1	SLIT3	TANC2	GRID1	TPST1	SCARA5	PLSCR1	TGFBR2	ENSG00000261177	ENSG00000250519	GLI2	GNG11	CYP7B1	CD6	RGS1	PLIN2	PAK3	ENSG00000273240	H1-4	IL2RA	GRP	KLRK1	ENSG00000228586	PKIB	CHMP4C	EDRF1-AS1	FOXM1	FREM2	CRYAB	CSMD3	SCG3	ADAM19	SCAI	DNAH10	SFTPB	SPDYE2	POLB	ZNF783
COX6B1	TYMP	NECTIN4	TLE4	LAPTM4A	KDM6B	MYL6	RCN3	PAG1	SETBP1	DCN	PARP14	PDPN	AQP9	ENSG00000250882	MYL9	SCNN1B	FBXL7	TBC1D10C	STAB1	BMP6	LINC02233	TCEAL2	NDC80	SNX10-AS1	LINC01929	MFNG	RAD21L1	RXRG	ENSG00000236356	PAX8	KPNA2	ATP6V0A4	C5AR2	LINC01012	GALR1	ACTMAP	SPAST	LINC00877	LIFR	ENSG00000272669	INPP5B	ODAD3
FADS1	PGAM1	LSP1	LEPR	SELENOP	ZC3H12A	ABI3BP	RUNX2	COL5A1	ARID1B	CDO1	HSD11B1	CRP	ENSG00000259447	ELOVL5	LEF1	MYO5C	BAG3	SORBS2-AS1	IFI30	HIPK2	IGFBP7	S1PR1	KIF15	SRGN	ITGB1	FYB1	FNDC7	C2orf72	RAB3B	CALML5	SHCBP1	CCDC141	SLC5A10	ENSG00000259756	ETNPPL	PTPRN2	EDA	IQGAP3	USP21	TEX41	SEC16B	ENSG00000272368
POLR2L	TMEM208	KCTD12	CACHD1	BNC2	BHLHE40	RAB32	FKBP11	ZBTB20	ZBTB20	CHL1	DEPP1	EFEMP1	ADM	ABL2	SOST	HYAL2	HRH1	IL21R	FPR3	ATP6V0D2	LINC02664	ENSG00000271771	ASF1B	ENSG00000237525	FAM72C	TRGV5	ENSG00000230065	DDR1	RBP1	ENSG00000264622	KIFC1	GJD4	PKD2L2-DT	ENSG00000260071	LINC03046	ACAD8	SHQ1	EYA1	PRKX	BAMBI	PARP11	SARM1
UBA52	LOXL2	PYURF	ENSG00000280241	SCN4B	CCN1	ENPP1	CD63	BICC1	RIPK2-DT	AKR1C2	HLA-DRA	PNN-AS1	B4GALT1	NOCT	C8orf90	PODXL	FAP	RHOH	ENSG00000225233	MMP9	SOX5	XACT	MRGPRX3	ENSG00000277959	ENSG00000229407	ALOX5AP	ENSG00000278703	ZNF442	BEX2	TGM5	CKAP2	SCT	SQSTM1	MGAM2	ENSG00000273550	HRG-AS1	HOXC13-AS	KCTD16	OR5AU1	PRR5L	ENSG00000267002	OXT
YWHAZ	HM13	JUP	EFNA5	SFRP2	EEF1A1	GALNT15	PIEZO2	COL5A3	COP1	CDKN1A	COL6A6	STEAP1B	TNIK	CSF3	ENSG00000249743	SPNS2	RASAL2	RGS1	TNNI1	TMEM158	LINC02774	LINC00613	PAX2	ENSG00000228037	LINC02548	CD2	GRAMD2A	KRT15	LMO1	TXK	BUB1	OR5B12	TULP2	ENSG00000248148	ENSG00000249675	GOLPH3-DT	JADE2	ENSG00000273448	COL13A1	ENSG00000203279	TRIM3	LINC01937
DMKN	OSTC	PSAP	ATXN1	DGAT2-DT	MAP3K8	CDA	TTC3	TGFBI	PDE4D	ZBTB16	CD40	ITIH5	LINC00472	GFPT2	ASTN2	GCNT2	NEK10	GPR183	CD84	HMGA1	WSCD1	ADPGK-AS1	ZWINT	CALCA	CSRP1	SIT1	VAMP8	SDE2	KCNH8	ENSG00000235419	SAPCD2	ADGRD2	LINC01220	DLX6	LINC02253	ENSG00000265907	ECRG4	MEIOC	MDM1	MRGPRF-AS1	CD14	LPAR4
TAGLN2	CALM1	KRT9	DKK2	COL15A1	ADAMTS4	FABP3	ENAH	GTF2A1L	TNFAIP3	TNXB	APOL2	CTSK	SHOX	CD83	MARCHF1	CAVIN2	RASA2	CCR5	TREM2	C11orf96	MATN2	MEOX2	CKAP2L	CLNK	DSG2-AS1	TRG-AS1	SNORC	SCN1A	SP5	IFT81	KIF14	ENSG00000251574	ENSG00000274124	ENSG00000259181	ENSG00000260173	ACVR2B	DIRC3	PLK4	TNS4	SFT2D3	PIK3CB	SLC13A3
ALDOA	ELOB	FAM83B	HDAC9	TSHZ2	HSPA1A	MFGE8	GPX7	ATP5ME	PRKCE	PLAC9	PSME1	CYP1B1	PDPN	CCL26	SSPN	LINC01213	ALCAM	ENSG00000261848	TBXAS1	SPHK1	SLC22A3	ENSG00000250064	KIF11	PRG2	UBE2C	RASAL3	ENSG00000248973	TAF9B	C2orf15	RIPOR3-AS1	TUBB4B	TEX48	CACNA1C-AS3	TMEM63C	LINC02046	SEC11C	SELENOV	DNAH6	GXYLT2	PAPPA-AS1	RNF25	ABLIM3
COX7C	MYDGF	FOSB	PIK3R1	MYCBP2	UBC	CAMK1D	JTB	COL24A1	FBXL17	PDLIM3	CTSB	PLPP1	IGFBP4	PTGS2	LINC02544	CUZD1	ENSG00000267743	MAL	LILRA6	TRGV1	NLGN1	LIMCH1	PRG3	NFE2	LOXL1	SPN	LINC02092	ENSG00000228274	POLG-DT	EDN2	HMGN2	ENSG00000268673	KANSL1L	ENSG00000265994	F13B	SPATA2L	INTS14	CACNA1A	GATD1-DT	EDA2R	STS	VRK1
HLA-B	ACTB	GSDMC	JMJD1C	DLC1	TNFAIP6	LRRN4CL	COL16A1	ENSG00000273748	NAALADL2	PSAP	PTGES	SOHLH1	HSPA1L	TNFAIP6	CSRP1	ENSG00000260808	ROBO1	FASLG	P3H2-AS1	ENSG00000259178	WFDC1	CYP1B1	LINC01429	PPP1R16B	SULF1	LINC01882	PPFIA2	KLK11	LDHC	PLCXD1	KIF20B	CLEC18B	ENSG00000260911	LINC02968	RTP1	METRNL	TTC39C	LINC01090	C1QTNF7	CXCR5	TYSND1	NPIPB15
SBSN	SPHK1	MPZL2	MAGI2	VSTM4	TIPARP	CKB	COL10A1	LSAMP	BTBD9	TMEM37	ETV7	ENSG00000259616	BZW1	NPAS2	ENSG00000251687	ITGB4	JARID2	TRBV5-1	MPEG1	FNIP2	LINC01500	SLC5A3	GPR142	CACNA1I	IGFL3	CXCR3	ENSG00000228793	ENSG00000272848	LINC02712	UST-AS2	KIF11	LINC00200	CDH4	LINC01661	CCDC190	ASB5	CHN1	TEX22	SAMM50	UCP3	WARS2-AS1	ZNF585B
HLA-A	KDELR3	KRT72	SIK3	CD200R1	ZFAND5	GSN	RABAC1	MTSS2	EXOC6B	MEDAG	TMEM176A	ENSG00000264108	LAMA1	RASA2	DCC	EPHA2-AS1	ENSG00000259468	TNFSF8	PAX2	CXCL8	ENSG00000254138	LINC00375	APOBEC3B	LTC4S	ZIC5	XCL1	TBX10	ATP1B1	LARGE2	NUAK2	SPC24	ENSG00000237713	CATSPER2	ENSG00000227531	ENSG00000258558	LINC00887	SYBU	ZKSCAN7-AS1	PLXNA3	ENSG00000229382	OTULIN	NCAPD2
COL17A1	FKBP10	PPDPF	OSBP2	EPHA3	EIF1	BRI3	PRRX2	EBF1	AGAP1	EEF2	NNMT	ADM	VWA8	HSPE1	H3-3A	FLT1	COL4A1	ICOS	SIGLEC11	NALF1	KLK1	PCDH7	MAD2L1	ENSG00000261158	CYTOR	KIR2DL3	METTL14-DT	TRAIP	ENSG00000265496	MAP3K9	MAD2L1	ENSG00000234352	LINC02154	ENSG00000255558	HNF4A-AS1	HTRA3	TLE3	CALN1	ARHGEF19	ENSG00000267698	LINC01374	RABEP1
COX7A2	ENO1	FAT2	AKAP6	ABCA6	HSP90AB1	RHOA	CSMD2	PLEC	MAGI2	PODN	TMEM163	ENSG00000226079	DRAM1	HIVEP2	EDIL3	GIMAP5	LINC01429	TRAF3IP3	LILRB4	SERPINB2	VIT	AQP4-AS1	ATAD2	GFRA3	MYL12A	GAL3ST2	ENSG00000258044	ERBB3	SH2D4B	MCPH1-AS1	BUB1B	TTLL8	LINC01060	ENSG00000260126	IGSF23	METRN	ZNF236	CHODL	SPPL2B	RHD	DGKD	PABIR2
THY1	GPX7	ANO9	DOCK4	NR2F2	SQSTM1	ELN	CRABP2	ANKFN1	HIVEP2	PPARG	IFI35	IFITM3	MEDAG	MOB4	MAP1B	EDN1	RBPMS	TRBV7-2	CEACAM4	TM4SF1	FOXC2	ADAMTS6	FOXM1	AREG	LINC01705	INPP5D	ENSG00000255326	CKS2	MARCKSL1	ATP6V1C2	MXD3	DSG2	ULBP1	LINC02267	DLGAP2	FCRL3	ARSG	ENSG00000234261	SEMA3B	ARSJ	FCHSD1	PRKD3-DT
COL6A5	RHOA	PLA2G4E	ANTXR1	NR2F2-AS1	RHOB	AHNAK	FKBP10	MAP7	PCSK5	RAMP2-AS1	PPA1	CD81	FGF7	ICAM1	FGFBP2	CDH5	HMGA2	COL25A1-DT	CSF1R	ENSG00000253530	FZD2	LTBP4	ENSG00000259124	RASGRP4	ENSG00000266489	TRBV6-2	ENSG00000251409	NEXN-AS1	C8orf89	IGSF22-AS1	CDCA8	P3H2-AS1	LMCD1	ENSG00000266869	ENSG00000253205	ZIC4	USP37	DYRK3-AS1	OR7A10	PLEKHN1	DICER1	PVT1
TPM3	PTMS	PLAC9	CEP112	LSP1	ADAMTS1	CD63	ENSG00000254775	SNED1	PRKN	NPR1	UBE2L6	CDRT15	HIF1A	CREB5	PCDH15	TAL1	PEAK1	HPCAL4	PDE6G	NEAT1	PCDHA12	MKX-AS1	TBX10	CORO1A	PLAU	TRGV8	EHMT2-AS1	ZNF727	LINC02700	RSKR	KIF15	ENSG00000248646	OTX2-AS1	CFAP77	LINC02438	EVA1B	BTNL2	RARA-AS1	CSRNP3	COL24A1	BRD3OS	BCAM
CALML3	KDELR2	NFKBIZ	ARHGAP24	SCARA5	DDIT4	PROCR	KDELR2	FTX	CBLB	ATF3	PSMB8	CHRDL1	TMSB4X	TNFAIP8	POU2F2	LINC01558	KCNQ1OT1	ENSG00000261924	DPEP2	AKR1B1	MTSS1	ENSG00000235023	FUT2	ENSG00000269927	LRRC17	LAPTM5	GOLGA6C	ENSG00000233706	TOX3	PRKCE	SKA1	ENSG00000254365	WAKMAR2	GAU1	ENSG00000259624	GRK5	SLC33A1	LIX1-AS1	C15orf39	HS6ST2	SRD5A1	TPCN2
NNMT	VKORC1	NR4A2	CYP26B1	IL33	DYRK3	FBLN2	MARCKS	LDB2	GPC6	SPTBN1	IL13RA2	STEAP1	LINC01702	ATP2B1	TNN	ICA1	CHORDC1	ACAP1	ENSG00000257500	SLC7A5	DCX	ENSG00000269543	IGKV1OR1-1	DRD2	DKK1	CD52	LINC02517	RHNO1	LINC03036	RHCE	TRIP13	LINC02968	ENSG00000262339	LINC01387	ENSG00000233290	MSRB2	ACP1	RIMS2	GTPBP3	ENSG00000230955	ALKBH5	RGS7
MT2A	SRM	CYP3A4	NR3C2	FGF10	STMN2	CALM1	FOXP1	NRP1	SRGAP1	SEMA3E	APOL6	PTX3	LMCD1	ENSG00000262983	ENSG00000234273	TFPI	SULF1	CD247	LCP1	TGM2	TRAV8-5	FBP1	GTSE1	TNFRSF9	SPHK1	TNF	HPN	LINC02615	PTENP1-AS	KRT80	HMGB1	RGPD4	LINC02417	ENSG00000254511	ENSG00000243276	CEACAM16-AS1	AFTPH	CCDC150	MEF2A	CCDC17	TNK2	CSMD2
UQCR11	FKBP11	OVOL1	PPFIA2	SERPING1	KLF10	PPIC	MZT2B	OR2C1	PEAK1	PLA2G2A	IL15RA	CD248	ENSG00000268873	SLC39A14	LINC01738	SH2D3C	HS3ST3A1	LINC01644	LILRB3	PKIG	LINC02108	DGKB	SPC24	ENSG00000236935	GPRACR	TASL	NPHS1	GOLGA6L9	LINC00334	ENSG00000232828	PCLAF	LINC02725	ENSG00000263655	LINC01033	TMEM179	ENSG00000274333	CIR1	NALCN	LAMA5	IGKC	HTR2A	NEIL2
DBI	COL6A2	F11R	ARL15	SUCNR1	TUBB3	DPP4	SEMA3B	ENSG00000260659	DLC1	VIM	PSMB10	CD59	ENSG00000231863	ICAM4	TBXA2R	PRKCZ-AS1	ASAP1	CEACAM21	TNFAIP8L2	LMO4	ETV4	CTAGE1	PIMREG	PLB1	SORBS2	TM4SF19	ENSG00000223598	C11orf52	TNNT1	PITRM1-AS1	IQGAP3	ENSG00000249330	RFX4	ENSG00000267033	LINC01608	HSPA1A	ZNF654	HS6ST3	ZNF354C	GTF2A1L	FBXO28	PDK1
FGFBP1	TMSB10	TENT5B	F10	PRRX1	ELL2	CXCL14	SRM	C1R	SBF2	AGTR1	LINC01539	LRRN4CL	TPRG1	ENSG00000254039	EEF2	LINC00636	ENSG00000268756	NCF4	JAML	ENSG00000260971	MEOX2	MAB21L2	RAD51AP1	CMTM2	TUBA1A	TRGV2	ENSG00000250519	OTC	KRT19	MPZL3	SPC25	TTC23L	ENSG00000278330	LINC01228	ENSG00000253642	CCNB3	CHMP6	ALS2	CNFN	ENSG00000225450	CRPPA	SLC22A23
NDUFA6	TMED9	THEM5	AUTS2	SNHG8	ARID5B	S100A4	GALNT1	HMCN1	MYCBP2	SMOC1	GRAMD1A	AOX1	ANKRD1	HIVEP1	GCGR	JAG2	ARL4C	TRAV17	SLCO2B1	LIF	EPHA3	ENHO	ENSG00000266489	SMARCA5-AS1	NTMT2	LCP2	ENSG00000232959	ALAS2	ENSG00000283096	PLAC1	ARL6IP1	LINC01720	ADAMTS6	ENSG00000228427	LINC02725	IGHV4-39	VCPIP1	FANCB	FMN1	RPTN	SCFD1	ZNRF3
MASP1	GUK1	HLA-A	LINC00327	ANKRD33B	PPP1R15B	MGST3	PLPP4	COL1A1	ZSWIM6	CCNI	CLSTN3	DEFA5	CXCL6	EGR1	BHLHE41	LINC00484-1	MYO10	CACNG2	IL1B	CCND1	LINC00845	DPP10	LINC00423	P2RY10	ASB4	SLAMF7	CDKL2	PAGE2B	LINC01411	CACNA1D	TUBA1C	ENSG00000259977	ENSG00000255478	LINC02718	LINC02721	IGFBP5	MGAT4B	AKNAD1	CARF	ZFP28	FGF10	AMPH
ANXA8L1	SH3BGRL3	FBLN1	TANC1	CDKN3	KLHL21	GALNT16	TMED3	ST8SIA1	TSHZ2	AQP7	CALHM6	FBLN1	LINC01524	GADD45A	RACK1	ENSG00000268027	SLIT2	TRAV5	FCGR2B	TRIO	ARHGEF28	ARHGAP15	CDCA5	HS3ST6	EDN1	IGHV1-3	ENSG00000226530	ZNF514	LINC00028	ENSG00000232006	KIF4A	LRP8-DT	TTC29	MDFIC2	ENSG00000259255	IGKV4-1	CACNB4	AGBL4	NAP1L3	HSD17B6	ECPAS	ZNF260
NPC2	MFAP2	TRIM29	MAMDC2	ENSG00000229271	RSRP1	LIMS2	THY1	SH3D19	TMTC1	ANXA2	TAP2	PCSK6	ENSG00000249971	CCDC71L	SOX4	FCN3	HIVEP2	ARHGAP9	LILRB5	LRRFIP1	L1TD1	HTR1E	CDCA8	LINC02147	TMSB4X	PTPN7	DNAJB8	ENSG00000277969	MYO15A	OVOL1	FGG	MRPS9-AS2	LINC01099	ENSG00000269504	ENSG00000264151	GSDMA	FBXL4	ST6GALNAC3	NUDT12	AGAP1	MTF1	TRIM65
ROMO1	RHOC	LY6D	CASK	BCL2	MEG3	SEMA3E	MIR99AHG	LINC01482	HSPA1L	SH3BGRL3	TNFSF13B	ENSG00000262898	ENSG00000267035	CABP1-DT	CALD1	ERG	HIBCH	TRBV28	SIGLEC9	HPYR1	CLEC1A	TACR3	TTK	ADCYAP1	GXYLT2	P2RY10	ENSG00000254686	FIBCD1	MAP7-AS1	FAM25A	ENSG00000230843	LINC02955	HCN1	ENSG00000254587	ENSG00000248431	BCL7C	SGCB	DNAJC27-AS1	TSTD1	ENO3	SLC25A27	XYLT2
ELOB	PYCR1	TBILA	CDH13	LINC03051	RASD1	DCN	DGKI	SDK1	ARL15	FILIP1L	C1S	FSTL1	TAOK3	LINC00540	MAGI1	TSPAN7	ENSG00000280241	IKZF3	CTSS	CXCL5	ENSG00000235880	ASPN	MELK	TYROBP	IGFBP7	ARHGDIB	ENSG00000167046	RASSF9	ENSG00000253614	RNF144A	KIF2C	RPTN	VTCN1	ENSG00000257275	BEND4	PPP1R14B	ARMH4	SV2B	SLC30A7	ICA1	PLA2G4A	DLAT
PRSS3	A1BG	HM13-AS1	GREM2	RBMS3	JUND	CST3	GPX8	LINC00486	ARIH1	APOD	TNIP1	FAM107B	DRC7	EGFR	PCDH19	DHRS2	LINC00507	LIME1	SERPINA1	CD44	SLC6A20	F13A1	HMGB2	IGHM	BMP8B	TAGAP	ENSG00000255946	ARFGEF3	LINC02212	PLA2G4E	CDC25C	TMPRSS11B	CBLB	ENSG00000260958	PYDC2-AS1	ENSG00000234050	PDGFD	LAMA3	BCOR	FOXP2	RIN3	GLMN
TRIM29	MX1	BTG1	ZNF704	NOTCH3	CHD1	SLC29A1	C1QTNF6	CYP26B1	SMYD3	ZFHX4	TMPRSS3	CTSA	TPM4	CCBE1	ENSG00000226409	ENSG00000268628	ENSG00000267373	CCR4	SIGLEC10	PDLIM4	ENSG00000267815	RSPO4	CDCA3	LYL1	RAMP1	TRAV1-2	ENSG00000235612	SCGB2B2	LENEP	ENSG00000267677	RACGAP1	LINC00659	PYGO1	ENSG00000229227	LINC02346	ENSG00000243969	GSTZ1	CLBA1	PVR	LINC02932	FMNL1	UPK3BL1
RNASEK	HOXB-AS1	DCN	PRKG1	SDK1	BCL3	MMP2	VGLL3	NDUFB1	ROR2	SOD3	IFI6	PTGIS	MOB4	DNAJA1	LRRN3	ADGRF5	KIAA1549L	THEMIS	DNAJC5B	DNAJB8-AS1	CYP1A1	LINC00457	PCNA	IL1RL1	GUCY1A2	CD247	ACTN2	ERBB2	ENSG00000276807	GJC1	ENSG00000259077	SLC22A2	ENSG00000223842	OR2J3	C1orf141	PCP4L1	PTPRA	FRMD3	AP4E1	HIF1A-AS1	DOCK6	APBB3
ATP5MF	PSMD8	ENSG00000197815	DCLK2	ENSG00000268673	REL	AKR1C3	SLC5A3	ENSG00000253736	RUNX1	RBPMS	NUB1	CRYAB	CPNE4	ENSG00000261037	LINC02529	RELN	ENSG00000250519	RASGRP1	TNF	PI3	ENSG00000254208	TBL1Y	E2F1	TMEM44	TSPAN2	SLA	RAB44	UGT1A6	ENSG00000234915	CYSRT1	NUCKS1	LINC01564	SUNO1	PSG11-AS1	TDRG1	GK	MRPL35	KRT7	CLCN5	LDLRAD1	UNC13B	TRIM9
ATP5MG	KDELR1	MAL2	NPAS3	RACK1	ARL5B	CCR3	FGF18	SPIDR	CDK14	HSPB8	C1orf127	YBX3	OOEP	LINC02863	LMO4	ENSG00000275569	DNAJA1	RCSD1	ARHGDIB	PGK1	FBN2	COL24A1	TUBB	NUP210	SMCO2	THEMIS	ENSG00000261403	CDKL5	EPGN	EYS	FAM83D	TXNDC8	NR4A3	RTL4	LINC02267	ELL	KRT23	PRIM1	ACTR8	TMEM86A	PUS7	BCLAF3
HIF1A	TPGS1	CD248	ISM1	PLAC9	PIM3	VEGFB	FAP	NOX4	FHIT	EGR1	CX3CL1	PCOLCE	SERPINE1	ENSG00000253927	SEPTIN11	HPSE	LILRA2	IL32	GPR183	GSTO1	EGFR	ENSG00000233928	H3C7	NPB	CCN4	KLRB1	LINC02137	SPAAR	ENSG00000253217	ACP3	CENPW	LINC01664	CNKSR3	LINC01538	OVAAL	ENSG00000271228	ANAPC10	MTRF1	TMEM199	LINC02819	PIGS	GBA2
